# Supplementary material for: DBU-Promoted Cascade Cyclization/Thiolation of β‑Enamino Diketones to 5‑Sulfenylated 3‑Hydroxy-γ-lactams
Source: J Org Chem. 2026 May 4;91(19):6610–4. doi: 10.1021/acs.joc.6c00140 (PMC13185102; doi:10.1021/acs.joc.6c00140)
Supplement: Supplementary file 1 [file jo6c00140_si_001.zip]

Archive with 2,606 entries (2,405 files):
- JOC_FIDs_Submission/
- __MACOSX/._JOC_FIDs_Submission
- JOC_FIDs_Submission/3c_1H_1D/
- __MACOSX/JOC_FIDs_Submission/._3c_1H_1D
- JOC_FIDs_Submission/DBU_1H_1D/
- __MACOSX/JOC_FIDs_Submission/._DBU_1H_1D
- JOC_FIDs_Submission/3e_13C_1D/
- __MACOSX/JOC_FIDs_Submission/._3e_13C_1D
- JOC_FIDs_Submission/3a_1H_1D/
- __MACOSX/JOC_FIDs_Submission/._3a_1H_1D
- JOC_FIDs_Submission/3i_13C_1D/
- __MACOSX/JOC_FIDs_Submission/._3i_13C_1D
- JOC_FIDs_Submission/3q_13C_1D/
- __MACOSX/JOC_FIDs_Submission/._3q_13C_1D
- JOC_FIDs_Submission/3k_13C_1D/
- __MACOSX/JOC_FIDs_Submission/._3k_13C_1D
- JOC_FIDs_Submission/3g_13C_1D/
- __MACOSX/JOC_FIDs_Submission/._3g_13C_1D
- JOC_FIDs_Submission/.DS_Store
- __MACOSX/JOC_FIDs_Submission/._.DS_Store
- JOC_FIDs_Submission/3s_13C_1D/
- __MACOSX/JOC_FIDs_Submission/._3s_13C_1D
- JOC_FIDs_Submission/3e_1H_1D/
- __MACOSX/JOC_FIDs_Submission/._3e_1H_1D
- JOC_FIDs_Submission/3g_1H_1D/
- __MACOSX/JOC_FIDs_Submission/._3g_1H_1D
- JOC_FIDs_Submission/3w_13C_1D/
- __MACOSX/JOC_FIDs_Submission/._3w_13C_1D
- JOC_FIDs_Submission/3c_13C_1D/
- __MACOSX/JOC_FIDs_Submission/._3c_13C_1D
- JOC_FIDs_Submission/3o_13C_1D/
- __MACOSX/JOC_FIDs_Submission/._3o_13C_1D
- JOC_FIDs_Submission/3b_1H_1D/
- __MACOSX/JOC_FIDs_Submission/._3b_1H_1D
- JOC_FIDs_Submission/3f_1H_1D/
- __MACOSX/JOC_FIDs_Submission/._3f_1H_1D
- JOC_FIDs_Submission/3u_13C_1D/
- __MACOSX/JOC_FIDs_Submission/._3u_13C_1D
- JOC_FIDs_Submission/3m_13C_1D/
- __MACOSX/JOC_FIDs_Submission/._3m_13C_1D
- JOC_FIDs_Submission/3d_1H_1D/
- __MACOSX/JOC_FIDs_Submission/._3d_1H_1D
- JOC_FIDs_Submission/3a_13C_1D/
- __MACOSX/JOC_FIDs_Submission/._3a_13C_1D
- JOC_FIDs_Submission/3p_13C_1D/
- __MACOSX/JOC_FIDs_Submission/._3p_13C_1D
- JOC_FIDs_Submission/3h_1H_1D/
- __MACOSX/JOC_FIDs_Submission/._3h_1H_1D
- JOC_FIDs_Submission/3s_1H_1D/
- __MACOSX/JOC_FIDs_Submission/._3s_1H_1D
- JOC_FIDs_Submission/3d_13C_1D/
- __MACOSX/JOC_FIDs_Submission/._3d_13C_1D
- JOC_FIDs_Submission/3h_13C_1D/
- __MACOSX/JOC_FIDs_Submission/._3h_13C_1D
- JOC_FIDs_Submission/3j_1H_1D/
- __MACOSX/JOC_FIDs_Submission/._3j_1H_1D
- JOC_FIDs_Submission/3q_1H_1D/
- __MACOSX/JOC_FIDs_Submission/._3q_1H_1D
- JOC_FIDs_Submission/3u_1H_1D/
- __MACOSX/JOC_FIDs_Submission/._3u_1H_1D
- JOC_FIDs_Submission/3n_1H_1D/
- __MACOSX/JOC_FIDs_Submission/._3n_1H_1D
- JOC_FIDs_Submission/Int-II_13C_1D/
- __MACOSX/JOC_FIDs_Submission/._Int-II_13C_1D
- JOC_FIDs_Submission/3r_13C_1D/
- __MACOSX/JOC_FIDs_Submission/._3r_13C_1D
- JOC_FIDs_Submission/3j_13C_1D/
- __MACOSX/JOC_FIDs_Submission/._3j_13C_1D
- JOC_FIDs_Submission/Int-II_HMBC_2D.zip
- __MACOSX/JOC_FIDs_Submission/._Int-II_HMBC_2D.zip
- JOC_FIDs_Submission/3w_1H_1D/
- __MACOSX/JOC_FIDs_Submission/._3w_1H_1D
- JOC_FIDs_Submission/3l_1H_1D/
- __MACOSX/JOC_FIDs_Submission/._3l_1H_1D
- JOC_FIDs_Submission/3f_13C_1D/
- __MACOSX/JOC_FIDs_Submission/._3f_13C_1D
- JOC_FIDs_Submission/3p_1H_1D/
- __MACOSX/JOC_FIDs_Submission/._3p_1H_1D
- JOC_FIDs_Submission/3k_1H_1D/
- __MACOSX/JOC_FIDs_Submission/._3k_1H_1D
- JOC_FIDs_Submission/3r_1H_1D/
- __MACOSX/JOC_FIDs_Submission/._3r_1H_1D
- JOC_FIDs_Submission/Int-II_1H_1D/
- __MACOSX/JOC_FIDs_Submission/._Int-II_1H_1D
- JOC_FIDs_Submission/3i_1H_1D/
- __MACOSX/JOC_FIDs_Submission/._3i_1H_1D
- JOC_FIDs_Submission/3b_13C_1D/
- __MACOSX/JOC_FIDs_Submission/._3b_13C_1D
- JOC_FIDs_Submission/3n_13C_1D/
- __MACOSX/JOC_FIDs_Submission/._3n_13C_1D
- JOC_FIDs_Submission/3v_13C_1D/
- __MACOSX/JOC_FIDs_Submission/._3v_13C_1D
- JOC_FIDs_Submission/3l_13C_1D/
- __MACOSX/JOC_FIDs_Submission/._3l_13C_1D
- JOC_FIDs_Submission/3m_1H_1D/
- __MACOSX/JOC_FIDs_Submission/._3m_1H_1D
- JOC_FIDs_Submission/Int-IV_1H_1D/
- __MACOSX/JOC_FIDs_Submission/._Int-IV_1H_1D
- JOC_FIDs_Submission/3v_1H_1D/
- __MACOSX/JOC_FIDs_Submission/._3v_1H_1D
- JOC_FIDs_Submission/3t_13C_1D/
- __MACOSX/JOC_FIDs_Submission/._3t_13C_1D
- JOC_FIDs_Submission/3o_1H_1D/
- __MACOSX/JOC_FIDs_Submission/._3o_1H_1D
- JOC_FIDs_Submission/3t_1H_1D/
- __MACOSX/JOC_FIDs_Submission/._3t_1H_1D
- JOC_FIDs_Submission/3c_1H_1D/.DS_Store
- __MACOSX/JOC_FIDs_Submission/3c_1H_1D/._.DS_Store
- JOC_FIDs_Submission/3c_1H_1D/1/
- __MACOSX/JOC_FIDs_Submission/3c_1H_1D/._1
- JOC_FIDs_Submission/DBU_1H_1D/1/
- __MACOSX/JOC_FIDs_Submission/DBU_1H_1D/._1
- JOC_FIDs_Submission/3e_13C_1D/2/
- __MACOSX/JOC_FIDs_Submission/3e_13C_1D/._2
- JOC_FIDs_Submission/3a_1H_1D/.DS_Store
- __MACOSX/JOC_FIDs_Submission/3a_1H_1D/._.DS_Store
- JOC_FIDs_Submission/3a_1H_1D/1/
- __MACOSX/JOC_FIDs_Submission/3a_1H_1D/._1
- JOC_FIDs_Submission/3i_13C_1D/2/
- __MACOSX/JOC_FIDs_Submission/3i_13C_1D/._2
- JOC_FIDs_Submission/3q_13C_1D/2/
- __MACOSX/JOC_FIDs_Submission/3q_13C_1D/._2
- JOC_FIDs_Submission/3k_13C_1D/.DS_Store
- __MACOSX/JOC_FIDs_Submission/3k_13C_1D/._.DS_Store
- JOC_FIDs_Submission/3k_13C_1D/2/
- __MACOSX/JOC_FIDs_Submission/3k_13C_1D/._2
- JOC_FIDs_Submission/3g_13C_1D/2/
- __MACOSX/JOC_FIDs_Submission/3g_13C_1D/._2
- JOC_FIDs_Submission/3s_13C_1D/2/
- __MACOSX/JOC_FIDs_Submission/3s_13C_1D/._2
- JOC_FIDs_Submission/3e_1H_1D/1/
- __MACOSX/JOC_FIDs_Submission/3e_1H_1D/._1
- JOC_FIDs_Submission/3g_1H_1D/1/
- __MACOSX/JOC_FIDs_Submission/3g_1H_1D/._1
- JOC_FIDs_Submission/3w_13C_1D/2/
- __MACOSX/JOC_FIDs_Submission/3w_13C_1D/._2
- JOC_FIDs_Submission/3c_13C_1D/.DS_Store
- __MACOSX/JOC_FIDs_Submission/3c_13C_1D/._.DS_Store
- JOC_FIDs_Submission/3c_13C_1D/2/
- __MACOSX/JOC_FIDs_Submission/3c_13C_1D/._2
- JOC_FIDs_Submission/3o_13C_1D/2/
- __MACOSX/JOC_FIDs_Submission/3o_13C_1D/._2
- JOC_FIDs_Submission/3b_1H_1D/.DS_Store
- __MACOSX/JOC_FIDs_Submission/3b_1H_1D/._.DS_Store
- JOC_FIDs_Submission/3b_1H_1D/1/
- __MACOSX/JOC_FIDs_Submission/3b_1H_1D/._1
- JOC_FIDs_Submission/3f_1H_1D/1/
- __MACOSX/JOC_FIDs_Submission/3f_1H_1D/._1
- JOC_FIDs_Submission/3u_13C_1D/2/
- __MACOSX/JOC_FIDs_Submission/3u_13C_1D/._2
- JOC_FIDs_Submission/3m_13C_1D/2/
- __MACOSX/JOC_FIDs_Submission/3m_13C_1D/._2
- JOC_FIDs_Submission/3d_1H_1D/1/
- __MACOSX/JOC_FIDs_Submission/3d_1H_1D/._1
- JOC_FIDs_Submission/3a_13C_1D/2/
- __MACOSX/JOC_FIDs_Submission/3a_13C_1D/._2
- JOC_FIDs_Submission/3p_13C_1D/2/
- __MACOSX/JOC_FIDs_Submission/3p_13C_1D/._2
- JOC_FIDs_Submission/3h_1H_1D/1/
- __MACOSX/JOC_FIDs_Submission/3h_1H_1D/._1
- JOC_FIDs_Submission/3s_1H_1D/1/
- __MACOSX/JOC_FIDs_Submission/3s_1H_1D/._1
- JOC_FIDs_Submission/3d_13C_1D/2/
- __MACOSX/JOC_FIDs_Submission/3d_13C_1D/._2
- JOC_FIDs_Submission/3h_13C_1D/2/
- __MACOSX/JOC_FIDs_Submission/3h_13C_1D/._2
- JOC_FIDs_Submission/3j_1H_1D/1/
- __MACOSX/JOC_FIDs_Submission/3j_1H_1D/._1
- JOC_FIDs_Submission/3q_1H_1D/1/
- __MACOSX/JOC_FIDs_Submission/3q_1H_1D/._1
- JOC_FIDs_Submission/3u_1H_1D/1/
- __MACOSX/JOC_FIDs_Submission/3u_1H_1D/._1
- JOC_FIDs_Submission/3n_1H_1D/.DS_Store
- __MACOSX/JOC_FIDs_Submission/3n_1H_1D/._.DS_Store
- JOC_FIDs_Submission/3n_1H_1D/1/
- __MACOSX/JOC_FIDs_Submission/3n_1H_1D/._1
- JOC_FIDs_Submission/Int-II_13C_1D/2/
- __MACOSX/JOC_FIDs_Submission/Int-II_13C_1D/._2
- JOC_FIDs_Submission/3r_13C_1D/2/
- __MACOSX/JOC_FIDs_Submission/3r_13C_1D/._2
- JOC_FIDs_Submission/3j_13C_1D/2/
- __MACOSX/JOC_FIDs_Submission/3j_13C_1D/._2
- JOC_FIDs_Submission/3w_1H_1D/1/
- __MACOSX/JOC_FIDs_Submission/3w_1H_1D/._1
- JOC_FIDs_Submission/3l_1H_1D/1/
- __MACOSX/JOC_FIDs_Submission/3l_1H_1D/._1
- JOC_FIDs_Submission/3f_13C_1D/2/
- __MACOSX/JOC_FIDs_Submission/3f_13C_1D/._2
- JOC_FIDs_Submission/3p_1H_1D/1/
- __MACOSX/JOC_FIDs_Submission/3p_1H_1D/._1
- JOC_FIDs_Submission/3k_1H_1D/1/
- __MACOSX/JOC_FIDs_Submission/3k_1H_1D/._1
- JOC_FIDs_Submission/3r_1H_1D/1/
- __MACOSX/JOC_FIDs_Submission/3r_1H_1D/._1
- JOC_FIDs_Submission/Int-II_1H_1D/.DS_Store
- __MACOSX/JOC_FIDs_Submission/Int-II_1H_1D/._.DS_Store
- JOC_FIDs_Submission/Int-II_1H_1D/11/
- __MACOSX/JOC_FIDs_Submission/Int-II_1H_1D/._11
- JOC_FIDs_Submission/3i_1H_1D/.DS_Store
- __MACOSX/JOC_FIDs_Submission/3i_1H_1D/._.DS_Store
- JOC_FIDs_Submission/3i_1H_1D/1/
- __MACOSX/JOC_FIDs_Submission/3i_1H_1D/._1
- JOC_FIDs_Submission/3b_13C_1D/2/
- __MACOSX/JOC_FIDs_Submission/3b_13C_1D/._2
- JOC_FIDs_Submission/3n_13C_1D/2/
- __MACOSX/JOC_FIDs_Submission/3n_13C_1D/._2
- JOC_FIDs_Submission/3v_13C_1D/2/
- __MACOSX/JOC_FIDs_Submission/3v_13C_1D/._2
- JOC_FIDs_Submission/3l_13C_1D/2/
- __MACOSX/JOC_FIDs_Submission/3l_13C_1D/._2
- JOC_FIDs_Submission/3m_1H_1D/1/
- __MACOSX/JOC_FIDs_Submission/3m_1H_1D/._1
- JOC_FIDs_Submission/Int-IV_1H_1D/1/
- __MACOSX/JOC_FIDs_Submission/Int-IV_1H_1D/._1
- JOC_FIDs_Submission/3v_1H_1D/1/
- __MACOSX/JOC_FIDs_Submission/3v_1H_1D/._1
- JOC_FIDs_Submission/3t_13C_1D/2/
- __MACOSX/JOC_FIDs_Submission/3t_13C_1D/._2
- JOC_FIDs_Submission/3o_1H_1D/1/
- __MACOSX/JOC_FIDs_Submission/3o_1H_1D/._1
- JOC_FIDs_Submission/3t_1H_1D/1/
- __MACOSX/JOC_FIDs_Submission/3t_1H_1D/._1
- JOC_FIDs_Submission/3c_1H_1D/1/uxnmr.par
- __MACOSX/JOC_FIDs_Submission/3c_1H_1D/1/._uxnmr.par
- JOC_FIDs_Submission/3c_1H_1D/1/pulseprogram
- __MACOSX/JOC_FIDs_Submission/3c_1H_1D/1/._pulseprogram
- JOC_FIDs_Submission/3c_1H_1D/1/format.temp
- __MACOSX/JOC_FIDs_Submission/3c_1H_1D/1/._format.temp
- JOC_FIDs_Submission/3c_1H_1D/1/audita.txt
- __MACOSX/JOC_FIDs_Submission/3c_1H_1D/1/._audita.txt
- JOC_FIDs_Submission/3c_1H_1D/1/pdata/
- __MACOSX/JOC_FIDs_Submission/3c_1H_1D/1/._pdata
- JOC_FIDs_Submission/3c_1H_1D/1/fid
- __MACOSX/JOC_FIDs_Submission/3c_1H_1D/1/._fid
- JOC_FIDs_Submission/3c_1H_1D/1/shimvalues
- __MACOSX/JOC_FIDs_Submission/3c_1H_1D/1/._shimvalues
- JOC_FIDs_Submission/3c_1H_1D/1/uxnmr.info
- __MACOSX/JOC_FIDs_Submission/3c_1H_1D/1/._uxnmr.info
- JOC_FIDs_Submission/3c_1H_1D/1/scon2
- __MACOSX/JOC_FIDs_Submission/3c_1H_1D/1/._scon2
- JOC_FIDs_Submission/3c_1H_1D/1/vtc_pid_settings
- __MACOSX/JOC_FIDs_Submission/3c_1H_1D/1/._vtc_pid_settings
- JOC_FIDs_Submission/3c_1H_1D/1/acqu
- __MACOSX/JOC_FIDs_Submission/3c_1H_1D/1/._acqu
- JOC_FIDs_Submission/3c_1H_1D/1/acqus
- __MACOSX/JOC_FIDs_Submission/3c_1H_1D/1/._acqus
- JOC_FIDs_Submission/3c_1H_1D/1/specpar
- __MACOSX/JOC_FIDs_Submission/3c_1H_1D/1/._specpar
- JOC_FIDs_Submission/DBU_1H_1D/1/uxnmr.par
- __MACOSX/JOC_FIDs_Submission/DBU_1H_1D/1/._uxnmr.par
- JOC_FIDs_Submission/DBU_1H_1D/1/pulseprogram
- __MACOSX/JOC_FIDs_Submission/DBU_1H_1D/1/._pulseprogram
- JOC_FIDs_Submission/DBU_1H_1D/1/format.temp
- __MACOSX/JOC_FIDs_Submission/DBU_1H_1D/1/._format.temp
- JOC_FIDs_Submission/DBU_1H_1D/1/audita.txt
- __MACOSX/JOC_FIDs_Submission/DBU_1H_1D/1/._audita.txt
- JOC_FIDs_Submission/DBU_1H_1D/1/pdata/
- __MACOSX/JOC_FIDs_Submission/DBU_1H_1D/1/._pdata
- JOC_FIDs_Submission/DBU_1H_1D/1/fid
- __MACOSX/JOC_FIDs_Submission/DBU_1H_1D/1/._fid
- JOC_FIDs_Submission/DBU_1H_1D/1/shimvalues
- __MACOSX/JOC_FIDs_Submission/DBU_1H_1D/1/._shimvalues
- JOC_FIDs_Submission/DBU_1H_1D/1/uxnmr.info
- __MACOSX/JOC_FIDs_Submission/DBU_1H_1D/1/._uxnmr.info
- JOC_FIDs_Submission/DBU_1H_1D/1/scon2
- __MACOSX/JOC_FIDs_Submission/DBU_1H_1D/1/._scon2
- JOC_FIDs_Submission/DBU_1H_1D/1/vtc_pid_settings
- __MACOSX/JOC_FIDs_Submission/DBU_1H_1D/1/._vtc_pid_settings
- JOC_FIDs_Submission/DBU_1H_1D/1/acqu
- __MACOSX/JOC_FIDs_Submission/DBU_1H_1D/1/._acqu
- JOC_FIDs_Submission/DBU_1H_1D/1/acqus
- __MACOSX/JOC_FIDs_Submission/DBU_1H_1D/1/._acqus
- JOC_FIDs_Submission/DBU_1H_1D/1/specpar
- __MACOSX/JOC_FIDs_Submission/DBU_1H_1D/1/._specpar
- JOC_FIDs_Submission/3e_13C_1D/2/uxnmr.par
- __MACOSX/JOC_FIDs_Submission/3e_13C_1D/2/._uxnmr.par
- JOC_FIDs_Submission/3e_13C_1D/2/pulseprogram
- __MACOSX/JOC_FIDs_Submission/3e_13C_1D/2/._pulseprogram
- JOC_FIDs_Submission/3e_13C_1D/2/precom.output
- __MACOSX/JOC_FIDs_Submission/3e_13C_1D/2/._precom.output
- JOC_FIDs_Submission/3e_13C_1D/2/format.temp
- __MACOSX/JOC_FIDs_Submission/3e_13C_1D/2/._format.temp
- JOC_FIDs_Submission/3e_13C_1D/2/audita.txt
- __MACOSX/JOC_FIDs_Submission/3e_13C_1D/2/._audita.txt
- JOC_FIDs_Submission/3e_13C_1D/2/pdata/
- __MACOSX/JOC_FIDs_Submission/3e_13C_1D/2/._pdata
- JOC_FIDs_Submission/3e_13C_1D/2/cpdprg2
- __MACOSX/JOC_FIDs_Submission/3e_13C_1D/2/._cpdprg2
- JOC_FIDs_Submission/3e_13C_1D/2/fq1list
- __MACOSX/JOC_FIDs_Submission/3e_13C_1D/2/._fq1list
- JOC_FIDs_Submission/3e_13C_1D/2/fid
- __MACOSX/JOC_FIDs_Submission/3e_13C_1D/2/._fid
- JOC_FIDs_Submission/3e_13C_1D/2/shimvalues
- __MACOSX/JOC_FIDs_Submission/3e_13C_1D/2/._shimvalues
- JOC_FIDs_Submission/3e_13C_1D/2/uxnmr.info
- __MACOSX/JOC_FIDs_Submission/3e_13C_1D/2/._uxnmr.info
- JOC_FIDs_Submission/3e_13C_1D/2/scon2
- __MACOSX/JOC_FIDs_Submission/3e_13C_1D/2/._scon2
- JOC_FIDs_Submission/3e_13C_1D/2/vtc_pid_settings
- __MACOSX/JOC_FIDs_Submission/3e_13C_1D/2/._vtc_pid_settings
[truncated: 2,306 more entries]
