# Supplementary material for: DBU-Promoted Cascade Cyclization/Thiolation of β‑Enamino Diketones to 5‑Sulfenylated 3‑Hydroxy-γ-lactams
Source: J Org Chem. 2026 May 4;91(19):6610–4. doi: 10.1021/acs.joc.6c00140 (PMC13185102; doi:10.1021/acs.joc.6c00140)
Supplement: Supplementary file 1 [file jo6c00140_si_001.zip › JOC_FIDs_Submission/3c_1H_1D/1/uxnmr.info]

CONFIGURATION INFORMATION
=========================

Path         : C:/Bruker/TopSpin3.5pl7/conf/instr/spect/uxnmr.info
Date         : Wed Feb 17 17:17:03 2021
Release      : TopSpin 3.5 pl 7
Installed in : C:/Bruker/TopSpin3.5pl7
Host         : CZC345D12S
OS           : Windows 7 (Vs 6.1) Service Pack 1
CPU          : Intel(R) Xeon(R) CPU E5-1620 0 @ 3.60GHz (8 cores at 3591 MHz with Hyperthreading)
User         : nmr
System       : Avance III HD 300 NMR spectrometer
1H-frequency : 300.06 MHz
Description  : AVANCE ONEBAY HD 300MHZ
Location     : Universidade Estadual de Maringa 
Bruker Order : 10132446
Configured in: CZC345D12S:C:/Bruker/TopSpin3.5pl7/conf/instr/spect

IPSO: connected to spectrometer subnet
- TCP/IP address = 149.236.99.254
 - IPSO type: AQS
- Tctrl : 1
- Fctrls: 2
- Gctrl1: without digital preemphasis
- Rctrl : 1
- FREDs : none
- DPP : none

DRU1: AQS DRU-E Z102520/03920 ECL 07.00
- TCP/IP address = 149.236.99.89
- Firmware Version = 151014
- DRU1 controls AQS-Rack and HPPR/2

AQS: connected to 149.236.99.89:/dev/tty10
  _Slot_ SBSB _____________________Board_____________________
  Number Addr Type HW-VS FW-VS ID  ECL Name   Description
  -----------------------------------------------------------
     2   0x10 0x43   0x5    CD  R  0.2 REC-1  AQS RXAD/2 600 Z130588/1065 ECL 00.02
     3   0x34 0xd6   0x1        X  4.1 REF-1  REF/3-600 Reference Board for AQS/3 Receiver
     4   0x24 0x32     0        S  2.2 SGU-1  AQS SGU/3 600 (2CH) Z117129/01297 ECL 02.02 FPGA-Vs=20131031
    13   0xa0 0x93     0        V  0.1 PS-1   
    14   0xa1 0x91     0        V  1.2 PS-2   AQS PSM-D Power Supply Module
    --   0x20 0xd8     0        B  1.1 MASTER AQS/3+ Chassis
     1   0x20  0x7     0        B      MASTER AQS Rack Master
  Logical Receiver/SGU configuration:


Router: none installed


Transmitters at the spectrometer subnet:
----------------------------------------
BLA_W1345083_0012 W1345083/0012 ECL 0:
- TCP/IP address = 149.236.99.251
- Firmware VS    = 20120627
- Amplifier      = BLAXH300/100 E 200-600MHZ: W1345083/0012 ECL 0
- Router         = BLMMR32 RF AMPLIFIER MODULE: W1345204/0052 ECL 0
- Controller     = BLA CONTROL BOARD 6 2V V-USB: W1522040/0181 ECL 1
- QNP-Accessory  : 1 X-input and 1 H-input
LTRX Z109887/00243 ECL 04.01:
- TCP/IP address = 149.236.99.20
- Amplifier      = BSMS/2 LOCK TRANSCEIVER 300: Z109887/00243 ECL 04.01

BSMS: BSMS/2 connected to ethernet
- TCP/IP address = 149.236.99.20
- ELCB firmware version = 20161026
- GAB current limits = 0.0/X, 0.0/Y, 10.0/Z (in A)
- SCB channels = 20
- Shim System = BOSS1-SB
- L-TRX = BSMS/2 LOCK TRANSCEIVER 300: Z109887/00243 ECL 04.01
- Lock: on L-TRX board
- VTU_SPB = BSMS/2 SPB SENSOR & PNEUMATIC BD: Z115191/01832 ECL 04.00
- VTU_VPSB1 = BSMS/2 VARIABLE POWER SUPPLY BD: Z115193/02021 ECL 01.05

VTU: in BSMS/2 connected to ethernet
- TCP/IP address = 149.236.99.20

MAS2 control unit: connected to 149.236.99.254:/dev/tty04
MAS2: device not yet configured
MAS1: device could not be configured

Preamplifiers :
HPPR2: - HPPR/2 preamplifier connected to 149.236.99.89:/dev/tty10
    Type      : HPPR/2
    Controller: Cover/2, with DRU Application firmware = c.
                no LED display for tuning and matching
    Module  1 : 1H/2H 1H (virtual 50 Ohm reference: 22.1%/81.8deg)
                PN=Z003958, SN=00246 from 20130824
    Module  2 : 1H/2H 2H (virtual 50 Ohm reference: 46.1%/-62.8deg)
                PN=Z003958, SN=00246 from 20130824
    Module  3 : XBB19F 2HS
                PN=Z003502, SN=00234 from 20131118


Gradient Controller cable connections
--------------------------------------------------------------------
GCtrl1: connected to GAB in BSMS

RF cable connections (detected)
--------------------------------------------------------------------
SGU1 NORM output -> input 1 of transmitter 1 (BLAXH300/100 E 200-600MHZ W1345083/0012 at TCP/IP 149.236.99.251)
SGU1 AUX  output -> input 1 of transmitter 2 (BSMS/2 LOCK TRANSCEIVER 300 Z109887/00243 at TCP/IP 149.236.99.20)
SGU2 NORM output -> input 2 of transmitter 1 (BLAXH300/100 E 200-600MHZ W1345083/0012 at TCP/IP 149.236.99.251)
SGU2 AUX  output -> TUNE signal input of HPPR

Blanking cable connections (detected)
--------------------------------------------------------------------
transmitter 1 = BLAXH300/100 E 200-600MHZ W1345083/0012 at TCP/IP 149.236.99.251:
- amplifier 1H-100W uses blanking 2
- amplifier X-300W uses blanking 1

transmitter 2 = BSMS/2 LOCK TRANSCEIVER 300 Z109887/00243 at TCP/IP 149.236.99.20:
- amplifier 2H-5W uses blanking 7


Switchbox (3 outputs: X / F / H) routing
--------------------------------------------------------------------
transmitter 1 = BLAXH300/100 E 200-600MHZ W1345083/0012 at TCP/IP 149.236.99.251:
- amplifier X-300W at blanking 1 can be routed to switchbox output 1 = X and output 2 = F
- amplifier 1H-100W at blanking 2 can be routed to switchbox output 1 = X, output 2 = F and output 3 = H
