# Supplementary material for: DBU-Promoted Cascade Cyclization/Thiolation of β‑Enamino Diketones to 5‑Sulfenylated 3‑Hydroxy-γ-lactams
Source: J Org Chem. 2026 May 4;91(19):6610–4. doi: 10.1021/acs.joc.6c00140 (PMC13185102; doi:10.1021/acs.joc.6c00140)
Supplement: Supplementary file 1 [file jo6c00140_si_001.zip › JOC_FIDs_Submission/3c_1H_1D/1/specpar]

##TITLE= Parameter file, TopSpin 3.5 pl 7
##JCAMPDX= 5.0
##DATATYPE= Parameter Values
##NPOINTS= 2048	$$ modification sequence number
##ORIGIN= Bruker BioSpin GmbH
##OWNER= nmrsu
$$ 2021-02-17 17:17:29.393 -0300  nmr@CZC345D12S
$$ C:/Bruker/TopSpin3.5pl7/conf/instr/spect/specpar
$$ process C:\Bruker\TopSpin3.5pl7\prog\mod\hconfserver.exe
##$ANCIEN= (0..7)
0 0 0 0 0 0 0 0
##$BF1= 100.13
##$BF2= 100.13
##$BF3= 100.13
##$DEC= 1
##$DECB= 1
##$DEF19F= yes
##$DEFRSEL= yes
##$HPMOD= (0..7)
0 0 0 0 0 0 0 0
##$HPPRECH= (0..15)
-1 -1 -1 -1 -1 -1 -1 -1 -1 -1 -1 -1 -1 -1 -1 -1
##$HPSELECT= no
##$LOCSW19F= -1
##$LOCSW2H= -1
##$NUC1= 10
##$NUC2= 0
##$NUC3= 0
##$NUC4= 0
##$NUC5= 0
##$NUC6= 0
##$NUC7= 0
##$NUC8= 0
##$NUCARR= (0..123)
300.059 300.059 46.060883439 320.054853745 228.583256868 44.156940491 116.614320641
42.163729569 32.237312758 96.270851545 75.449895561 21.675917092 30.404714418
40.67736931 282.337548466 23.687545635 79.371306621 18.368516765 78.185950547
59.613282641 121.466109638 23.03252884 29.399507766 24.471986877 14.00187216
7.68542617 20.194057717 72.889573131 16.915928145 16.920438032 29.916809482
78.924362739 16.960822973 74.382279638 9.715244289 71.195220974 26.81342527
79.562063129 85.227837179 18.774100514 72.018222799 91.508105055 10.467003105
51.377944343 57.225791193 15.656244456 75.176721849 81.035487846 11.545070084
28.970525416 98.180667068 13.004022955 14.703485117 27.894378816 73.44295094
19.554622987 19.96501068 67.538257913 13.818170039 15.487152208 9.561221004
13.730999899 12.145845213 13.963344584 63.658957133 66.592618974 65.610165796
65.750815451 98.175551062 106.917800033 111.893897473 71.805850041 38.885296938
78.524666147 94.667921363 60.034262416 83.44696601 24.736626914 39.356164524
29.80923233 33.345340627 39.590684637 42.385257128 91.8780658 16.3532155
10.0819824 12.5124603 10.3220296 74.5946674 32.9464782 9.2118113 12.0923777
72.1341836 10.3220296 14.4628438 64.0325906 8.6416992 24.8748911 52.508242591
14.46584439 34.21872836 24.39779729 12.02336413 7.55248503 35.975873864
12.501619169 67.587089514 68.268223444 6.848339575 23.300781586 5.15501362
5.61410389 64.503035102 5.18802011 53.743033385 19.838649834 171.403302688
173.085547464 62.774140154 48.21734488 5.525286426 100 100 100
##$NUCOFFS= (0..127)
<1H> <15N> <31P> <13C> <> <> <> <> <> <> <> <> <> <> <> <> <> <> <> <>
<> <> <> <> <> <> <> <> <> <> <> <> <> <> <> <> <> <> <> <> <> <> <> <>
<> <> <> <> <> <> <> <> <> <> <> <> <> <> <> <> <> <> <> <> <> <> <> <>
<> <> <> <> <> <> <> <> <> <> <> <> <> <> <> <> <> <> <> <> <> <> <> <>
<> <> <> <> <> <> <> <> <> <> <> <> <> <> <> <> <> <> <> <> <> <> <> <>
<> <> <> <> <> <> <> <> <> <> <> <>
##$OBS= 1
##$OFFS= (0..127)
0 0 0 0 0 0 0 0 0 0 0 0 0 0 0 0 0 0 0 0 0 0 0 0 0 0 0 0 0 0 0 0 0 0 0 0
0 0 0 0 0 0 0 0 0 0 0 0 0 0 0 0 0 0 0 0 0 0 0 0 0 0 0 0 0 0 0 0 0 0 0 0
0 0 0 0 0 0 0 0 0 0 0 0 0 0 0 0 0 0 0 0 0 0 0 0 0 0 0 0 0 0 0 0 0 0 0 0
0 0 0 0 0 0 0 0 0 0 0 0 0 0 0 0 0 0 0 0
##$OFFSF= (0..7)
0 0 0 0 0 0 0 0
##$OFFSH= (0..7)
2485.40000001185 804.500000015196 0 0 0 0 0 0
##$OFFSX= (0..7)
0 0 0 0 0 0 0 0
##$OFFSXAS= (0..7)
0 0 0 0 0 0 0 0
##$OFSF1= 0
##$OFSF2= 0
##$OFSH1= 0
##$OFSH2= 0
##$OFSH3= 0
##$OFSX1= 0
##$OFSX2= 0
##$OFSY= 0
##$PACOIL= (0..15)
0 0 0 0 0 0 0 0 0 0 0 0 0 0 0 0
##$PRECHAN= (0..15)
-1 2 -1 0 1 -1 -1 -1 -1 -1 -1 -1 -1 -1 -1 -1
##$RECPRE= (0..15)
-1 0 -1 -1 -1 -1 -1 -1 -1 -1 -1 -1 -1 -1 -1 -1
##$RECPRFX= (0..15)
1 0 0 0 0 0 0 0 0 0 0 0 0 0 0 0
##$RECSEL= (0..15)
0 0 1 0 0 0 0 0 0 0 0 0 0 0 0 0
##$SELREC= (0..9)
0 0 0 0 0 0 0 0 0 0
##$SFO1= 75.449896
##$SFO2= 300.059
##$SFO3= 300.060853
##$SFO4= 300.060853
##$SFO5= 300.060853
##$SFO6= 300.060853
##$SFO7= 300.060853
##$SFO8= 300.060853
##$TY= (0..123)
0 0 0 0 0 0 0 0 0 0 0 0 0 0 0 0 0 0 0 0 0 0 0 0 0 0 0 0 0 0 0 0 0 0 0 0
0 0 0 0 0 0 0 0 0 0 0 0 0 0 0 0 0 0 0 0 0 0 0 0 0 0 0 0 0 0 0 0 0 0 0 0
0 0 0 0 0 0 0 0 0 0 0 0 0 0 0 0 0 0 0 0 0 0 0 0 0 0 0 0 0 0 0 0 0 0 0 0
0 0 0 0 0 0 0 0 0 0 0 0 0 0 0 0
##END=
