# Supplementary material for: DBU-Promoted Cascade Cyclization/Thiolation of β‑Enamino Diketones to 5‑Sulfenylated 3‑Hydroxy-γ-lactams
Source: J Org Chem. 2026 May 4;91(19):6610–4. doi: 10.1021/acs.joc.6c00140 (PMC13185102; doi:10.1021/acs.joc.6c00140)
Supplement: Supplementary file 1 [file jo6c00140_si_001.zip › JOC_FIDs_Submission/DBU_1H_1D/1/audita.txt]

##TITLE= Audit trail, TopSpin 3.5 pl 7
##JCAMPDX= 5.01
##ORIGIN= Bruker BioSpin GmbH
##OWNER= root
$$ C:/Bruker/TopSpin3.2/data/DQI/Fernanda/JuliaPoletto2025/DBU/1/audita.txt
##AUDIT TRAIL=  $$ (NUMBER, WHEN, WHO, WHERE, PROCESS, VERSION, WHAT)
(   1,<2025-07-31 09:18:10.873 -0300>,<root>,<CZC345D11Q>,<go4>,<TopSpin 3.5.7>,
      <created by zg
	started at 2025-07-31 09:15:41.888 -0300,
	POWCHK disabled, PULCHK disabled,
       configuration hash MD5:
       BE 53 7D 53 F9 C7 FC F2 71 3F B8 35 A2 6C 50 15
       data hash MD5: 64K
       C9 39 DE F5 F6 87 B2 05 7E 96 70 6A B2 38 F5 82>)
##END=

$$ hash MD5
$$ 0C 7E F3 1E 50 66 35 05 70 0F 0B BA 3F 48 9B 58
