# Supplementary material for: DBU-Promoted Cascade Cyclization/Thiolation of β‑Enamino Diketones to 5‑Sulfenylated 3‑Hydroxy-γ-lactams
Source: J Org Chem. 2026 May 4;91(19):6610–4. doi: 10.1021/acs.joc.6c00140 (PMC13185102; doi:10.1021/acs.joc.6c00140)
Supplement: Supplementary file 1 [file jo6c00140_si_001.zip › JOC_FIDs_Submission/DBU_1H_1D/1/shimvalues]

# Thu Jul 31 09:18:10 2025
#$$PROBEIDENTIFIER=Z119470_0140
#$$PROBENAME=PA BBO 500S1 BBF-H-D-05 Z SP
#$$SHIMID=292722
#
# Active Shim Gradients
#
Z           		-743            
Z2          		-3205           
Z3          		1667            
Z4          		-8587           
Z5          		-333            
Z6          		1961            
Z7          		4328            
Z8          		2587            
X           		1426            
XZ          		-12085          
XZ2         		11935           
XZ3         		475             
XZ4         		-517            
XZ5         		-10337          
Y           		-2755           
YZ          		2814            
YZ2         		-12929          
YZ3         		4874            
YZ4         		2117            
YZ5         		7251            
XY          		-5939           
XYZ         		1640            
XYZ2        		2715            
XYZ3        		-1347           
XYZ4        		2989            
XYZ5        		887             
(X2-Y2)     		7226            
(X2-Y2)Z    		-3300           
(X2-Y2)Z2   		-832            
(X2-Y2)Z3   		11              
(X2-Y2)Z4   		-1182           
(X2-Y2)Z5   		-12053          
X3          		-5495           
X3Z         		-4885           
Y3          		-445            
Y3Z         		-1344           
#
# Lock Parameter
#
FIELD		-433.306
LOCKPHASE		298.994 
LOCKPOWER		-20.000 
LOCKGAIN		101.339 
LOCKDC		-75.000 
LOCKSHIFT		2.490   
LOOPGAIN		5.000   
LOOPTIME		0.250   
LOOPFILTER		500.000 
#
IEEE64_VERSION_CODE 1
#
# Shim currents 
#
SHIM_SETTING [1 ]  302.17354791    
SHIM_SETTING [2 ]  -6089.27484840  
SHIM_SETTING [3 ]  -1199.33613705  
SHIM_SETTING [4 ]  6925.19563046   
SHIM_SETTING [5 ]  -4266.01430344  
SHIM_SETTING [6 ]  -2529.29387660  
SHIM_SETTING [7 ]  -696.95923531   
SHIM_SETTING [8 ]  -10500.18472577 
SHIM_SETTING [9 ]  -1656.43075690  
SHIM_SETTING [10]  -4430.16257347  
SHIM_SETTING [11]  0.00000000      
SHIM_SETTING [12]  898.18900000    
SHIM_SETTING [13]  -1789.05200000  
SHIM_SETTING [14]  -295.56900000   
SHIM_SETTING [15]  -2335.37100000  
SHIM_SETTING [16]  28151.31700000  
SHIM_SETTING [17]  -14337.39400000 
SHIM_SETTING [18]  2808.91500000   
SHIM_SETTING [19]  -15492.36600000 
SHIM_SETTING [20]  8790.59600000   
SHIM_SETTING [21]  -3548.81700000  
SHIM_SETTING [22]  10137.80400000  
SHIM_SETTING [23]  2649.75700000   
SHIM_SETTING [24]  15385.38500000  
SHIM_SETTING [25]  -10586.43500000 
SHIM_SETTING [26]  14970.84000000  
SHIM_SETTING [27]  -5034.18400000  
SHIM_SETTING [28]  -4392.90500000  
SHIM_SETTING [29]  -971.60300000   
SHIM_SETTING [30]  -784.16500000   
SHIM_SETTING [31]  1571.06500000   
SHIM_SETTING [32]  -23866.79100000 
SHIM_SETTING [33]  1166.38700000   
SHIM_SETTING [34]  -645.93900000   
SHIM_SETTING [35]  -8612.28700000  
SHIM_SETTING [36]  -13220.66100000 
SHIM_SETTING [37]  -6937.84900000  
SHIM_SETTING [38]  15449.25300000  
SHIM_SETTING [39]  5383.51700000   
SHIM_SETTING [40]  0.00000000      
