# Supplementary material for: DBU-Promoted Cascade Cyclization/Thiolation of β‑Enamino Diketones to 5‑Sulfenylated 3‑Hydroxy-γ-lactams
Source: J Org Chem. 2026 May 4;91(19):6610–4. doi: 10.1021/acs.joc.6c00140 (PMC13185102; doi:10.1021/acs.joc.6c00140)
Supplement: Supplementary file 1 [file jo6c00140_si_001.zip › JOC_FIDs_Submission/DBU_1H_1D/1/vtc_pid_settings]

VTC_REG_PID_SET_CH1=\
<pid_settings type="probehead">
   <standard_pid proportional="1.303" integral="122.970" differential="20.495" />
   <temperature selftune="273.150" min="223.150" max="323.150" />
   <vta type="2" sensor="2" connected_sensors="1" />
   <gasflow selftune="454.500" min="404.500" max="504.500" />
   <evap_chiller selftune="21.000" min="11.000" max="31.000" />
   <pics checksum="" name=" PA BBO 500S1 BBF-H-D-05 Z SP" />
   <checksum value="2D857F59" />
</pid_settings>
