# Supplementary material for: DBU-Promoted Cascade Cyclization/Thiolation of β‑Enamino Diketones to 5‑Sulfenylated 3‑Hydroxy-γ-lactams
Source: J Org Chem. 2026 May 4;91(19):6610–4. doi: 10.1021/acs.joc.6c00140 (PMC13185102; doi:10.1021/acs.joc.6c00140)
Supplement: Supplementary file 1 [file jo6c00140_si_001.zip › JOC_FIDs_Submission/3e_13C_1D/2/shimvalues]

# Fri Aug 30 07:23:43 2024
#$$PROBEIDENTIFIER=Z104275_0296
#$$PROBENAME=PA BBO 300S1 BBF-H-D-05 Z
#$$SHIMID=313232
#
# Active Shim Gradients
#
Z           		2371            
Z2          		1149            
Z3          		-4475           
Z4          		-8228           
Z5          		-684            
Z6          		5581            
X           		-3120           
XZ          		-75             
XZ2         		-1667           
XZ3         		4917            
Y           		6614            
YZ          		-648            
YZ2         		-5742           
YZ3         		2732            
XY          		270             
XYZ         		-4004           
(X2-Y2)     		4224            
(X2-Y2)Z    		-1115           
X3          		2057            
Y3          		-7808           
#
# Lock Parameter
#
FIELD		-3157.699
LOCKPHASE		26.650  
LOCKPOWER		-20.000 
LOCKGAIN		102.500 
LOCKDC		-75.000 
LOCKSHIFT		2.490   
LOOPGAIN		5.000   
LOOPTIME		0.250   
LOOPFILTER		500.000 
#
IEEE64_VERSION_CODE 1
#
# Shim currents 
#
SHIM_SETTING [1 ]  1150.80770120   
SHIM_SETTING [2 ]  568.84918127    
SHIM_SETTING [3 ]  -2353.78401660  
SHIM_SETTING [4 ]  -4328.01706545  
SHIM_SETTING [5 ]  -359.99060655   
SHIM_SETTING [6 ]  -1641.20000000  
SHIM_SETTING [7 ]  -39.64500000    
SHIM_SETTING [8 ]  -876.62400000   
SHIM_SETTING [9 ]  2221.87700000   
SHIM_SETTING [10]  142.21900000    
SHIM_SETTING [11]  3478.76300000   
SHIM_SETTING [12]  -340.70500000   
SHIM_SETTING [13]  -3020.33100000  
SHIM_SETTING [14]  1436.86400000   
SHIM_SETTING [15]  2935.61946237   
SHIM_SETTING [16]  -586.53400000   
SHIM_SETTING [17]  2586.25200000   
SHIM_SETTING [18]  -2105.87800000  
SHIM_SETTING [19]  1081.87400000   
SHIM_SETTING [20]  -4106.75600000  
