# Supplementary material for: DBU-Promoted Cascade Cyclization/Thiolation of β‑Enamino Diketones to 5‑Sulfenylated 3‑Hydroxy-γ-lactams
Source: J Org Chem. 2026 May 4;91(19):6610–4. doi: 10.1021/acs.joc.6c00140 (PMC13185102; doi:10.1021/acs.joc.6c00140)
Supplement: Supplementary file 1 [file jo6c00140_si_001.zip › JOC_FIDs_Submission/3q_13C_1D/2/scon2]

##TITLE= Parameter file, TopSpin 3.5 pl 7
##JCAMPDX= 5.0
##DATATYPE= Parameter Values
##NPOINTS= 2	$$ modification sequence number
##ORIGIN= Bruker BioSpin GmbH
##OWNER= nmr
$$ 2024-05-06 22:43:04.761 -0300  nmr@CZC345D12S
$$ C:/Bruker/TopSpin3.2/data/DQI/Fernanda/JuliaPoletto2024/BrPh-NHMe-etg/2/scon2
$$ process C:\Bruker\TopSpin3.5pl7\prog\mod\go4.exe
##$BLKTR= (0..19)
3 3 3 3 3 3 3 3 3 3 3 3 3 3 3 3 3 3 3 3
##$DE1= 4.5
##$DEADC= 0.5
##$DEPA= 4.5
##$DERX= 1.5
##$FILCOR= 0
##$GRADCHAN= 0
##$GRADPRE= (0..1)
10 10
##$HD_BLKTR= (0..19)
1 1 1 1 1 1 1 1 1 1 1 1 1 1 1 1 1 1 1 1
##$HD_DE1= 5
##$HD_DEADC= 0
##$HD_DEPA= 2.5
##$HD_DERX= 0
##END=
