# Supplementary material for: DBU-Promoted Cascade Cyclization/Thiolation of β‑Enamino Diketones to 5‑Sulfenylated 3‑Hydroxy-γ-lactams
Source: J Org Chem. 2026 May 4;91(19):6610–4. doi: 10.1021/acs.joc.6c00140 (PMC13185102; doi:10.1021/acs.joc.6c00140)
Supplement: Supplementary file 1 [file jo6c00140_si_001.zip › JOC_FIDs_Submission/3g_13C_1D/2/audita.txt]

##TITLE= Audit trail, TopSpin 3.5 pl 7
##JCAMPDX= 5.01
##ORIGIN= Bruker BioSpin GmbH
##OWNER= nmr
$$ C:/Bruker/TopSpin3.2/data/DQI/Fernanda/JuliaPoletto2024/NO2NHOMe-etg/2/audita.txt
##AUDIT TRAIL=  $$ (NUMBER, WHEN, WHO, WHERE, PROCESS, VERSION, WHAT)
(   1,<2024-08-30 13:50:10.741 -0300>,<nmr>,<CZC345D12S>,<go4>,<TopSpin 3.5.7>,
      <created by zg
	started at 2024-08-30 12:30:15.310 -0300,
	POWCHK enabled, PULCHK disabled,
       configuration hash MD5:
       8E A8 24 DA C1 49 CC A9 A6 A3 05 12 7D 28 53 8D
       data hash MD5: 32K
       41 BD 09 88 C8 CF 14 7F 0A 22 A6 7B 9B 34 87 21>)
##END=

$$ hash MD5
$$ C3 D3 93 C4 CE B5 1E 2A CB 98 43 7C 0C 0D C8 FB
