# Supplementary material for: DBU-Promoted Cascade Cyclization/Thiolation of β‑Enamino Diketones to 5‑Sulfenylated 3‑Hydroxy-γ-lactams
Source: J Org Chem. 2026 May 4;91(19):6610–4. doi: 10.1021/acs.joc.6c00140 (PMC13185102; doi:10.1021/acs.joc.6c00140)
Supplement: Supplementary file 1 [file jo6c00140_si_001.zip › JOC_FIDs_Submission/3e_1H_1D/1/shimvalues]

# Mon Aug 26 16:16:34 2024
#$$PROBEIDENTIFIER=Z104275_0296
#$$PROBENAME=PA BBO 300S1 BBF-H-D-05 Z
#$$SHIMID=313232
#
# Active Shim Gradients
#
Z           		2372            
Z2          		1030            
Z3          		-4491           
Z4          		-6860           
Z5          		-774            
Z6          		-5128           
X           		-3101           
XZ          		37              
XZ2         		-1667           
XZ3         		4917            
Y           		6585            
YZ          		-807            
YZ2         		-5742           
YZ3         		2732            
XY          		270             
XYZ         		-4004           
(X2-Y2)     		4224            
(X2-Y2)Z    		-1115           
X3          		2057            
Y3          		-7808           
#
# Lock Parameter
#
FIELD		-3150.587
LOCKPHASE		27.221  
LOCKPOWER		-20.000 
LOCKGAIN		101.180 
LOCKDC		-75.000 
LOCKSHIFT		2.490   
LOOPGAIN		5.000   
LOOPTIME		0.250   
LOOPFILTER		500.000 
#
IEEE64_VERSION_CODE 1
#
# Shim currents 
#
SHIM_SETTING [1 ]  1150.38652470   
SHIM_SETTING [2 ]  510.00306289    
SHIM_SETTING [3 ]  -2362.25952091  
SHIM_SETTING [4 ]  -3608.61657964  
SHIM_SETTING [5 ]  -407.30261323   
SHIM_SETTING [6 ]  -1631.20600000  
SHIM_SETTING [7 ]  19.26700000     
SHIM_SETTING [8 ]  -876.62400000   
SHIM_SETTING [9 ]  2221.87700000   
SHIM_SETTING [10]  142.21900000    
SHIM_SETTING [11]  3463.50900000   
SHIM_SETTING [12]  -424.33900000   
SHIM_SETTING [13]  -3020.33100000  
SHIM_SETTING [14]  1436.86400000   
SHIM_SETTING [15]  -2697.32000000  
SHIM_SETTING [16]  -586.53400000   
SHIM_SETTING [17]  2586.25200000   
SHIM_SETTING [18]  -2105.87800000  
SHIM_SETTING [19]  1081.87400000   
SHIM_SETTING [20]  -4106.75600000  
