# Supplementary material for: DBU-Promoted Cascade Cyclization/Thiolation of β‑Enamino Diketones to 5‑Sulfenylated 3‑Hydroxy-γ-lactams
Source: J Org Chem. 2026 May 4;91(19):6610–4. doi: 10.1021/acs.joc.6c00140 (PMC13185102; doi:10.1021/acs.joc.6c00140)
Supplement: Supplementary file 1 [file jo6c00140_si_001.zip › JOC_FIDs_Submission/3c_13C_1D/2/audita.txt]

##TITLE= Audit trail, TopSpin 3.5 pl 7
##JCAMPDX= 5.01
##ORIGIN= Bruker BioSpin GmbH
##OWNER= nmr
$$ C:/Bruker/TopSpin3.2/data/RMN-DQI/Fernanda/Julia2019/Diacilado-S-15-2-280219/2/audita.txt
##AUDIT TRAIL=  $$ (NUMBER, WHEN, WHO, WHERE, PROCESS, VERSION, WHAT)
(   1,<2019-03-07 16:54:26.680 -0300>,<nmr>,<CZC345D12S>,<go4>,<TopSpin 3.5.7>,
      <created by zg
	started at 2019-03-07 16:29:35.382 -0300,
	POWCHK enabled, PULCHK disabled,
       configuration hash MD5:
       41 CE A3 DF EB 39 75 74 E7 55 20 C3 A8 CE 5C 07
       data hash MD5: 32K
       08 C8 D2 BE 47 E6 53 F9 60 2C 93 DA E5 6D 81 C1>)
##END=

$$ hash MD5
$$ 1C FE 4E 88 BC 36 F7 58 38 F9 7F 27 FE FC 42 1C
