# Supplementary material for: DBU-Promoted Cascade Cyclization/Thiolation of β‑Enamino Diketones to 5‑Sulfenylated 3‑Hydroxy-γ-lactams
Source: J Org Chem. 2026 May 4;91(19):6610–4. doi: 10.1021/acs.joc.6c00140 (PMC13185102; doi:10.1021/acs.joc.6c00140)
Supplement: Supplementary file 1 [file jo6c00140_si_001.zip › JOC_FIDs_Submission/3c_13C_1D/2/shimvalues]

# Thu Mar 07 16:30:26 2019
#$$PROBEIDENTIFIER=Z104275_0296
#$$PROBENAME=PA BBO 300S1 BBF-H-D-05 Z
#$$SHIMID=313232
#
# Active Shim Gradients
#
Z           		2119            
Z2          		1596            
Z3          		-5065           
Z4          		-10998          
Z5          		-1189           
Z6          		13230           
X           		-2013           
XZ          		315             
XZ2         		-1174           
XZ3         		4610            
Y           		4221            
YZ          		-2125           
YZ2         		-6010           
YZ3         		3118            
XY          		223             
XYZ         		-4061           
(X2-Y2)     		4498            
(X2-Y2)Z    		-1234           
X3          		2513            
Y3          		-7934           
#
# Lock Parameter
#
FIELD		-374.608
LOCKPHASE		359.900 
LOCKPOWER		-20.000 
LOCKGAIN		101.911 
LOCKDC		-75.000 
LOCKSHIFT		2.490   
LOOPGAIN		5.000   
LOOPTIME		0.250   
LOOPFILTER		500.000 
#
IEEE64_VERSION_CODE 1
#
# Shim currents 
#
SHIM_SETTING [1 ]  1027.70526702   
SHIM_SETTING [2 ]  789.97351030    
SHIM_SETTING [3 ]  -2664.17405345  
SHIM_SETTING [4 ]  -5784.95860105  
SHIM_SETTING [5 ]  -625.42338222   
SHIM_SETTING [6 ]  -1058.81400000  
SHIM_SETTING [7 ]  165.59300000    
SHIM_SETTING [8 ]  -617.56500000   
SHIM_SETTING [9 ]  2365.91300000   
SHIM_SETTING [10]  117.33400000    
SHIM_SETTING [11]  2220.38900000   
SHIM_SETTING [12]  -1117.62000000  
SHIM_SETTING [13]  -3161.12500000  
SHIM_SETTING [14]  1640.03100000   
SHIM_SETTING [15]  6958.96600000   
SHIM_SETTING [16]  -649.11500000   
SHIM_SETTING [17]  2425.01800000   
SHIM_SETTING [18]  -2135.94800000  
SHIM_SETTING [19]  1321.86500000   
SHIM_SETTING [20]  -4173.41800000  
