# Supplementary material for: DBU-Promoted Cascade Cyclization/Thiolation of β‑Enamino Diketones to 5‑Sulfenylated 3‑Hydroxy-γ-lactams
Source: J Org Chem. 2026 May 4;91(19):6610–4. doi: 10.1021/acs.joc.6c00140 (PMC13185102; doi:10.1021/acs.joc.6c00140)
Supplement: Supplementary file 1 [file jo6c00140_si_001.zip › JOC_FIDs_Submission/3c_13C_1D/2/specpar]

##TITLE= Parameter file, TopSpin 3.5 pl 7
##JCAMPDX= 5.0
##DATATYPE= Parameter Values
##NPOINTS= 913	$$ modification sequence number
##ORIGIN= Bruker BioSpin GmbH
##OWNER= nmrsu
$$ 2017-10-27 09:15:44.417 -0200  nmr@CZC345D12S
$$ C:/Bruker/TopSpin3.5pl7/conf/instr/spect/specpar
$$ process C:\Bruker\TopSpin3.5pl7\prog\mod\hconfserver.exe
##$ANCIEN= (0..7)
0 0 0 0 0 0 0 0
##$BF1= 100.13
##$BF2= 100.13
##$BF3= 100.13
##$DEC= 1
##$DECB= 1
##$DEF19F= yes
##$DEFRSEL= yes
##$HPMOD= (0..7)
0 0 0 0 0 0 0 0
##$HPPRECH= (0..15)
-1 -1 -1 -1 -1 -1 -1 -1 -1 -1 -1 -1 -1 -1 -1 -1
##$HPSELECT= no
##$LOCSW19F= -1
##$LOCSW2H= -1
##$NUC1= 14
##$NUC2= 0
##$NUC3= 0
##$NUC4= 0
##$NUC5= 0
##$NUC6= 0
##$NUC7= 0
##$NUC8= 0
##$NUCARR= (0..123)
300.0589432 300.0589432 46.06087472 320.05479316 228.583213598 44.156932132
116.614298566 42.163721588 32.237306656 96.270833321 75.449881279 21.675912989
30.404708663 40.67736161 282.337495021 23.687541151 79.371291596 18.368513288
78.185935747 59.613271356 121.466086645 23.03252448 29.399502201 24.471982245
14.00186951 7.685424715 20.194053894 72.889559333 16.915924943 16.920434829
29.916803819 78.924347799 16.960819762 74.382265558 9.71524245 71.195207497
26.813420194 79.562048068 85.227821046 18.77409696 72.018209166 91.508087733
10.467001124 51.377934617 57.22578036 15.656241492 75.176707618 81.035472506
11.545067899 28.970519932 98.180648483 13.004020493 14.703482334 27.894373536
73.442937038 19.554619285 19.965006901 67.538245128 13.818167423 15.487149276
9.561219194 13.7309973 12.145842914 13.963341941 63.658945083 66.592606368
65.610153376 65.750803005 98.175532478 106.917779794 111.893876292 71.805836448
38.885289577 78.524651283 94.667903443 60.034251052 83.446950214 24.736622231
39.356157074 29.809226687 33.345334315 39.590677143 42.385249105 91.878048408
16.353212404 10.081980492 12.512457931 10.322027646 74.59465328 32.946471963
9.211809556 12.092375411 72.134169945 10.322027646 14.462841062 64.032578479
8.641697564 24.874886391 52.508232651 14.465841652 34.218721883 24.397792672
12.023361854 7.5524836 35.975867054 12.501616802 67.58707672 68.268210521
6.848338279 23.300777175 5.155012644 5.614102827 64.503022892 5.188019128
53.743023212 19.838646079 171.403270242 173.0855147 62.774128271 48.217335753
5.52528538 100 100 100
##$OBS= 1
##$OFFSF= (0..7)
0 0 0 0 0 0 0 0
##$OFFSH= (0..7)
2485.40000001185 804.500000015196 0 0 0 0 0 0
##$OFFSX= (0..7)
0 0 0 0 0 0 0 0
##$OFFSXAS= (0..7)
0 0 0 0 0 0 0 0
##$OFSF1= 0
##$OFSF2= 0
##$OFSH1= 0
##$OFSH2= 0
##$OFSH3= 0
##$OFSX1= 0
##$OFSX2= 0
##$OFSY= 0
##$PACOIL= (0..15)
0 0 0 0 0 0 0 0 0 0 0 0 0 0 0 0
##$PRECHAN= (0..15)
-1 2 -1 0 1 -1 -1 -1 -1 -1 -1 -1 -1 -1 -1 -1
##$RECPRE= (0..15)
-1 0 -1 -1 -1 -1 -1 -1 -1 -1 -1 -1 -1 -1 -1 -1
##$RECPRFX= (0..15)
1 0 0 0 0 0 0 0 0 0 0 0 0 0 0 0
##$RECSEL= (0..15)
0 0 1 0 0 0 0 0 0 0 0 0 0 0 0 0
##$SELREC= (0..9)
0 0 0 0 0 0 0 0 0 0
##$SFO1= 282.337495
##$SFO2= 300.058943
##$SFO3= 300.058943
##$SFO4= 300.058943
##$SFO5= 300.058943
##$SFO6= 300.058943
##$SFO7= 300.058943
##$SFO8= 300.058943
##$TY= (0..123)
0 0 0 0 0 0 0 0 0 0 0 0 0 0 0 0 0 0 0 0 0 0 0 0 0 0 0 0 0 0 0 0 0 0 0 0
0 0 0 0 0 0 0 0 0 0 0 0 0 0 0 0 0 0 0 0 0 0 0 0 0 0 0 0 0 0 0 0 0 0 0 0
0 0 0 0 0 0 0 0 0 0 0 0 0 0 0 0 0 0 0 0 0 0 0 0 0 0 0 0 0 0 0 0 0 0 0 0
0 0 0 0 0 0 0 0 0 0 0 0 0 0 0 0
##END=
